# Supplementary material for: A systematic screen identifies Saf5 as a link between splicing and transcription in fission yeast
Source: PLoS Genet. 2024 Jun 4;20(6):e1011316. doi: 10.1371/journal.pgen.1011316 (PMC11178228; doi:10.1371/journal.pgen.1011316)
Supplement: S1 Table — (XLSX) [file pgen.1011316.s001.xlsx]

## Sheet: S1 Table
S1 Table. List of non-essential genes included in the subcollection
Systematic ID	Name	Description
SPBP4H10.16c		G-patch RNA-binding protein
SPAC2G11.04	Δrbm17	Splicing factor
SPBC11C11.01		U2-associated protein
SPAC4A8.09c	Δcwf21	Complexed with Cdc5 protein
SPAC20H4.06c	Δgpl1	G-patch RNA-binding protein
SPAC1610.01	Δsaf5	Splicing factor (predicted)
SPAC20H4.08	Δwhi2	G-patch RNA-binding protein
SPAC30D11.14c		KH domain RNA-binding protein
SPCC126.13c	Δsap18	Splicing factor (predicted)
SPAC17A5.02c	Δdbr1	RNA lariat debranching enzyme
SPBC1734.05c	Δspf31	Splicing factor (predicted)
SPBC29A3.07c	Δsap14	U2 snRNP-associated protein
SPAC31G5.18c	Δsde2	intron-specific pre-mRNA splicing-ubiquitin fusion protein
SPAC9.13c	Δcwf16	Splicing factor
SPAC20H4.09		ATP-dependent RNA helicase
SPCC825.05c	Δpwi1	Splicing coactivator
SPBC1709.04c	Δcyp3	Cyclophilin family peptidyl-prolyl cis-trans isomerase
SPBC18H10.07	Δwbp4	U2-type precatalytic spliceosome WW domain-binding protein
SPBC1289.11	Δspf38	U5 snRNP complex subunit
SPBC4B4.07c	Δusp102	U1 snRNP-associated protein
SPCC364.02c	Δbis1	Splicing factor
SPBC13G1.14c	Δrns1	Exon junction complex subunit, RNA-binding protein
SPBC11C11.08	Δsrp1	SR family protein
SPBC713.05	Δwdr83	WD repeat protein
SPAC57A7.13		RNA-binding protein
SPCP1E11.07c	Δcwf18	Complexed with Cdc5 protein
SPCC74.09	Δmug24	RNA-binding protein
SPAC1952.06c		Spliceosomal complex subunit (predicted)
SPBC646.02	Δcwf11	U2-type spliceosomal complex ATPase
SPBC428.12c		Peptidyl-prolyl cis-trans isomerase E (predicted)
SPAC13C5.02	Δdre4	Splicing associated factor
SPAC26F1.02	Δpnn1	Splicing factor
SPAC1F3.09	Δmug161	CwfJ family protein
SPBC18H10.10c	Δsaf4	Splicing associated factor
SPCC162.01c	Δsnp27	U4/U6 x U5 tri-snRNP complex subunit
SPAC22F3.11c	Δsnu23	U4/U6 x U5 tri-snRNP complex subunit
SPBC2F12.12c	Δcay1	Cactin, spliceosome complex subunit
SPBC32F12.05c	Δcwf12	Prp19 complex subunit
SPCC663.11	Δsaf1	Splicing associated factor
SPAC30D11.09	Δcwf19	Complexed with Cdc5 protein
SPBC530.14c	Δdsk1	SR protein-specific kinase
