# Supplementary material for: A systematic screen identifies Saf5 as a link between splicing and transcription in fission yeast
Source: PLoS Genet. 2024 Jun 4;20(6):e1011316. doi: 10.1371/journal.pgen.1011316 (PMC11178228; doi:10.1371/journal.pgen.1011316)
Supplement: S2 Table — (XLSX) [file pgen.1011316.s002.xlsx]

## Sheet: S2 Table
S2 Table. List of strains isolated in the screening
Systematic ID	Gene name	Product description
SPAC139.05		succinate-semialdehyde dehydrogenase
SPAC144.02	iec1	Ino80 complex subunit Iec1
SPAC1610.01	saf5	methylosome subunit pICln, Saf5
SPAC1610.04	mug99	mitochondrial conserved fungal membrane protein Mug99
SPAC1705.02		SERF family protein, DUF, human 4F5S homolog, implicated in mRNA splicing
SPAC1B3.16c	vht1	plasma membrane vitamin H transmembrane transporter Vht1
SPAC1F12.05	any2	arrestin-related substrate adaptor Any2
SPAC1F7.09c	dal2	allantoicase Dal2
SPAC20G8.09c	nat10	rRNA/tRNA cytidine N-acetyltransferase
SPAC20H4.10	ufd2	ubiquitin-protein ligase E4 Ufd2
SPAC23A1.02c	ted1	GPI-remodelling mannose-ethanolamine phosphate phosphodiesterase Ted1
SPAC23C11.10	mpn1	poly(U)-specific exoribonuclease, producing 3' uridine cyclic phosphate ends Mpn1
SPAC23D3.10c	eng2	cell wall and ascospore endo-1,3-beta-glucanase Eng2
SPAC23D3.11	ayr1	1-acyldihydroxyacetone phosphate reductase Ayr1
SPAC25G10.02	cce1	cruciform-cutting endonuclease Cce1
SPAC2E1P3.04	cao1	copper amine oxidase Cao1
SPAC30C2.02	mmd1	deoxyhypusine hydroxylase
SPAC30D11.09	cwf19	complexed with Cdc5 protein Cwf19
SPAC4A8.04	isp6	vacuolar serine protease Isp6
SPAC4H3.02c	swc3	Swr1 complex histone chaperone module subunit Swc3
SPAC4H3.14c	rng8	contractile ring myosin V regulator Rng8
SPAC8F11.08c		ER membrane associated esterase/lipase
SPBC1604.01	egt1	ergothioneine biosynthesis protein Egt1
SPBC16H5.05c	cyp7	cyclophilin family peptidyl-prolyl cis-trans isomerase Cyp7
SPBC18A7.02c		seven transmembrane receptor-like protein
SPBC28F2.02	mep33	translation machinery associated protein Mep33
SPBC32F12.05c	cwf12	Prp19 complex subunit Cwf12
SPBC3D6.04c	mad1	mitotic spindle checkpoint protein Mad1
SPBC428.04	apq12	nuclear membrane organization protein Apq12
SPBC8D2.01	gsk31	serine/threonine protein kinase Gsk31
SPBC947.01	knk1	AAA family ATPase kink, Knk1
SPCC1223.03c	gut2	glycerol-3-phosphate dehydrogenase Gut2
SPCC162.03		short chain dehydrogenase
SPCC1827.08c	pof7	F-box protein Pof7
SPCC24B10.10c	yta4	mitochondrial outer membrane dislocase Msp1/Yta4
SPCC550.03c	ski2	Ski complex RNA helicase Ski2
SPCC576.17c		pyridoxamine/pyridoxine/pyridoxal transmembrane transporter
