# Supplementary material for: A systematic screen identifies Saf5 as a link between splicing and transcription in fission yeast
Source: PLoS Genet. 2024 Jun 4;20(6):e1011316. doi: 10.1371/journal.pgen.1011316 (PMC11178228; doi:10.1371/journal.pgen.1011316)
Supplement: S3 Table — (XLSX) [file pgen.1011316.s003.xlsx]

## Sheet: S3 Table
S3 Table. List of strains used in this study
Strains	Genotype	Origin
WT	972 h-	Lab stock
JA15	leu1-32 h-	Lab stock
JA673	prp2-1 h+	Tokio Tani, SU35-3A
JA1050	cdk9T120G::KanMX6 leu1-32 ura4-D18 his3-D1 ade6-M210 h+	[1]
JA1814	ade6-M210 leu1-32 ura4-D18 mat1_m-cyhS smt0 rpl42::cyhR (sP56Q) h-	[2]
JA2238	prp2-1 leu1-32 h+	Lab stock
JA2868	lc_sty1_mRFP_rhb1_WT_STOP_YFP_Nat @leu1 leu1-32 h-	Lab stock
JA2869	lc_sty1_mRFP_rhb1_G62T_1-170_Bpmut_CtoT_YFP_Nat h-	Lab stock
JA2870	lc_sty1_mRFP_rhb1_Bpmut_CtoT_YFP_Nat h-	Lab stock
JA2871	lc_sty1_mRFP_rhb1_WT_YFP_Nat h-	Lab stock
JA2872	lc_sty1_mRFP_rhb1_cDNA_YFP_Nat h-	Lab stock
JA2873	lc_sty1_mRFP_rhb1_G62T_YFP_Nat h-	Lab stock
JA2894	prp2-1 lc_sty1_mRFP_rhb1_Bpmut_CtoT_YFP_NatR @leu1 leu1-32 h-	Lab stock
JA2907	prp2-1 lc_sty1_mRFP_rhb1_G62T_1-170_Bpmut_CtoT_YFP_Nat @leu1 leu1-32 h+	Lab stock
JA2908	prp2-1 lc_sty1_mRFP_rhb1_WT_YFP_Nat @leu1 leu1-32 h+	Lab stock
JA2909	prp2-1 lc_sty1_mRFP_rhb1_cDNA_YFP_Nat @leu1 leu1-32 h+	Lab stock
JA2910	prp2-1 lc_sty1_mRFP_rhb1_G62T_YFP_Nat @leu1 leu1-32 h+	Lab stock
JA2920	lc_sty1_mRFP_rhb1_G62T_1-170_Bpmut_CtoT_YFP_Nat @leu1 leu1-32 ade6-M210 ura4-D18 mat1_m-cyhS smt0 rpl42::cyhR (sP56Q) h-	Lab stock
JA2922	lc_sty1_mRFP_rhb1_WT_YFP_Nat @leu1 leu1-32 ade6-M210 ura4-D18 mat1_m-cyhS smt0 rpl42::cyhR (sP56Q) h-	Lab stock
JA2943	cwf12::KanR+ leu1-32 h+	Lab stock
JA3192	saf5::KanR+ lc_sty1_mRFP_rhb1_WT_YFP_Nat @leu1 leu1-32 ade6-M210 ura4-D18 mat1_m-cyhS smt0 rpl42::cyhR (sP56Q) h+	Lab stock
JA3193	saf5::KanR+ lc_sty1_mRFP_rhb1_G62T_1-170_Bpmut_CtoT_YFP_Nat @leu1 leu1-32 ade6-M210 ura4-D18 mat1_m-cyhS smt0 rpl42::cyhR (sP56Q) h+	Lab stock
JA3194	cwf12::KanR+ lc_sty1_mRFP_rhb1_WT_YFP_Nat @leu1 leu1-32 ade6-M210 ura4-D18 mat1_m-cyhS smt0 rpl42::cyhR (sP56Q) h+	Lab stock
JA3195	cwf12::KanR+ lc_sty1_mRFP_rhb1_G62T_1-170_Bpmut_CtoT_YFP_Nat @leu1 leu1-32 ade6-M210 ura4-D18 mat1_m-cyhS smt0 rpl42::cyhR (sP56Q) h+	Lab stock
JA3196	saf1::KanR+ lc_sty1_mRFP_rhb1_WT_YFP_Nat @leu1 leu1-32 ade6-M210 ura4-D18 mat1_m-cyhS smt0 rpl42::cyhR (sP56Q) h+	Lab stock
JA3197	saf1::KanR+ lc_sty1_mRFP_rhb1_G62T_1-170_Bpmut_CtoT_YFP_Nat @leu1 leu1-32 ade6-M210 ura4-D18 mat1_m-cyhS smt0 rpl42::cyhR (sP56Q) h+	Lab stock
JA3208	saf1::KanR leu1-32	Lab stock
JA3229	saf1::KanR+ sty1_mRFP_rhb1_Bpmut_CtoT_YFP_NatR+ @leu1 leu1-32	Lab stock
JA3230	saf1::KanR+ sty1_mRFP_rhb1_ G62T_YFP_NatR+ @leu leu1-32	Lab stock
JA3231	cwf12::KanR+ sty1_mRFP_rhb1_Bpmut_CtoT_YFP_NatR+ @leu1 leu1-32	Lab stock
JA3232	cwf12::KanR+ sty1_mRFP_rhb1_ G62T_YFP_NatR+ @leu leu1-32	Lab stock
JA3261	saf5::NatR+ leu1-32 h-	Lab stock
JA3265	saf5::NatR+ leu1-32 lc_sty1_mRFP_rhb1_Bpmut_CtoT_YFP_NatR+ h-	Lab stock
JA3267	saf5::NatR+ leu1-32 lc_sty1_mRFP_rhb1_G62T_YFP_NatR+ h-	Lab stock
JA3308	cdk9T120G::KanMX6 saf5::NatR+ leu1-32 ura4-D18 his3-D1 ade6-M210 h+	Lab stock
JA3420	mmi1 promoter-sfGFP-mmi1:: leu1 leu1-32 h-	Lab stock
JA3422	mmi1 promoter-sfGFP-mmi1:: leu1 saf5::NatR+ leu1-32 h-	Lab stock
JA3494	mmi1::KanR+ mmi1 promoter-sfGFP-mmi1 cDNA:: leu1-32 h-	Lab stock
JA3495	mmi1::KanR+ saf5::NatR+ mmi1 promoter-sfGFP-mmi1 cDNA:: leu1-32 h-	Lab stock
JA3503	mmi1 promoter-mmi1 cDNA:: leu1-32::KanR+ h-	Lab stock
JA3504	saf5::NatR+ mmi1 promoter-mmi1 cDNA:: leu1-32::KanR+ h-	Lab stock
References
1. Viladevall L, St Amour CV, Rosebrock A, Schneider S, Zhang C, Allen JJ, et al. TFIIH and P-TEFb coordinate transcription with capping enzyme recruitment at specific genes in fission yeast. Mol Cell. 2009;33(6):738-51.
2. Roguev A, Wiren M, Weissman JS, Krogan NJ. High-throughput genetic interaction mapping in the fission yeast Schizosaccharomyces pombe. Nat Methods. 2007;4(10):861-6
