# Supplementary material for: A systematic screen identifies Saf5 as a link between splicing and transcription in fission yeast
Source: PLoS Genet. 2024 Jun 4;20(6):e1011316. doi: 10.1371/journal.pgen.1011316 (PMC11178228; doi:10.1371/journal.pgen.1011316)
Supplement: S4 Table — (XLSX) [file pgen.1011316.s004.xlsx]

## Sheet: S4 Table
S4 Table. List of primers used in this study
Primer	Sequence	Description
J1907	caccatcgtggaacagtacg	RT-PCR splicing
J1752	attacccgggttaTGGATAATACGATTCAACG	RT-PCR splicing
J1784	GTTCTGTTGGAAAGTCCAtgtaagagtatttttgg	rhb1, G62T mutagenesis (forward)
J1785	ccaaaaatactcttacaTGGACTTTCCAACAGAAC	rhb1, G62T mutagenesis (reverse)
J1872	gcttttttccctaCTAActggtgttttagTTTAACG	rhb1, T95C BP mutagenesis (forward)
J1873	CGTTAAActaaaacaccagTTAGtagggaaaaaagc	rhb1, T95C BP mutagenesis (forward)
CO-18	GTCACATCATGCCCCTGAGC	Kan (rvs)
J2346	GGAACTTGAGCAAATTTTCAAGTAC	cwf12 (checking deletion fwd)
J2575	GGAGTATGCATATTTCAAATATTTG	saf1 (checking deletion fwd)
J2576	CGATTTTGCGAAATGCTTAATATGC	saf5 (checking deletion fwd)
J1722	cgcGGATCCatggcttacccatacgatgttccagattacgctATGGCTCCTATTAAATCTCG	rhb1 forward, genomic, BamHI
J1723	tccCCCGGGCTActtgtcatcgtcatccttgtaatcGGCGATAACACAACCCTTTCC	rhb1 reverse, genomic, SmaI
J2976	TAAAAGAAATTTGACTCGAGATGTCAAACACAAACTTCTCTAC	mmi1 ORF, forward (Gibson)
J3021	ACGGGAGCCTAAGTTGTTAGAATTA	mmi1 qPCR, reverse
