# Supplementary material for: A systematic screen identifies Saf5 as a link between splicing and transcription in fission yeast
Source: PLoS Genet. 2024 Jun 4;20(6):e1011316. doi: 10.1371/journal.pgen.1011316 (PMC11178228; doi:10.1371/journal.pgen.1011316)
Supplement: S5 Table — (XLSX) [file pgen.1011316.s005.xlsx]

## Sheet: S5 Table
S5 Table. List of plasmids used in this work
Plasmid	Description	Origin
pAY0024	pJK148/nmt41x (PstI/SacI from pREP41x cloned into pJK148)	Lab stock
pAY0686	sty1_HA_mRFP	This work
pAY0856	lc_sty1-mRFP-YFP_Nat	This work
pAY1009	lc_sty1_mRFP_rhb1_G62T_1-170_Bpmut_CtoT_YFP_Nat	This work
pAY1010	lc_sty1_mRFP_rhb1_Bpmut_CtoT_YFP_Nat	This work
pAY1011	lc_sty1_mRFP_rhb1_WT_YFP_Nat	This work
pAY1012	lc_sty1_mRFP_rhb1_cDNA_YFP_Nat	This work
pAY1013	lc_sty1_mRFP_rhb1_G62T_YFP_Nat	This work
pAY1237	mmi1p- sfGFP-mmi1 (w/ introns) (integrative @ leu1-32)	This work
pAY1238	mmi1p- sfGFP-mmi1 (w/o introns) (integrative @ leu1-32)	This work
pAY1253	mmi1-mmi1(w/o introns) (integrative @ leu1-32, kan::MX6)	This work
